# Supplementary material for: Genetic diversity and population structure of the Taigan dog breed
Source: FEBS Open Bio. 2025 Jun 17;15(9):1520–31. doi: 10.1002/2211-5463.70065 (PMC12401176; doi:10.1002/2211-5463.70065)
Supplement: Supplementary file 2 — Table S1. FID and IID. [file FEB4-15-1520-s001.xls]

## Sheet: S1
Table S1 - FID and IID
FID	IID
Afghan Hound	PFZ1E05, PFZ5A11, PFZ5B08, PFZ5B11, PFZ5C08, PFZ5G04, PFZ16A02, PFZ16D01, PFZ16G05, PFZ17B12, PFZ17F09
Basenji	8114, BSJI 2234, BSJI 2634, BSJI 3454, BSJI 7768, BSJI 7769, BSJI 8982, BSJI 8999, BSJI 9004, BSJI 12210, BSJI 12301, BSJI 34177, BSJI 35551, BSJI 35552, PFZ2D04, PFZ14A07, PFZ14A10, PFZ14C11, PFZ15F01, PFZ15H03
Borzoi	PFZ4C03, PFZ4D03, PFZ4E03, PFZ4F03, PFZ4G05, PFZ4H05, PFZ5D08, PFZ5E10, PFZ5F10, PFZ5H01, PFZ19A03, PFZ20H01
Greyhound	590, 1333, 587, 4544, 1734, 1343, Gry GT238, Gry GT239, Gry GT240, Gry GT242, Gry GT243, Gry GT244, Gry GT245, Gry GT246, Gry GT247, Gry GT248, Gry GT249
Ibizan Hound	PFZ26E12
Irish Wolfhound	4x4 Volk, 44, 50, 57, 64,65, GRACIE, IrW LU1210, IrW LU1211, IrW LU1212, IrW LU1213, IrW LU1214, IrW LU1215, IrW LU1216, IrW LU1217, IrW LU1218, IrW LU1219, IrW LU1220
Italian Greyhound	PFZ10A06, PFZ10F05, PFZ10G05, PFZ10H05, PFZ42A06, PFZ42D04
Kazakh Tazy	T17, T18, T26, T50, T52, T57, T59, T64, T70, T74, T77, T81, T84, T85, T86, T90, T98, T103, T105, T107, T109, T112, T114, T118, T120, T130, T138, T142, T150, T153, T155, T164, T167, T168, T173, T175, T176, T177, T178
Pharaoh Hound	PFZ34D11, PFZ34E11
Portuguese Podengo	PFZ1E07
Rhodesian Ridgeback	GRe GT221, PFZ12B06, PFZ12H05, PFZ13C11, PFZ13E12, PFZ13H11, PFZ14B10, PFZ15A08, PFZ15G12, PFZ42D06
Saluki	PFZ6D04, PFZ6F08, PFZ6G08, PFZ7E12, PFZ7F12, PFZ42A07, PFZ42A09
Scottish Deerhound	PFZ30C11
Taigan	TG2, TG3, TG5, TG6, TG9, TG10, TG11, TG15
Whippet	PFZ14E03, PFZ14G11, PFZ14H09, PFZ22G05, PFZ42B09, PFZ42E06
Gray Wolf	UCLA Cr6, UCLA In3, UCLA Isr, Wlf 19785, Wlf 22799, Wlf 22800, Wlf 22802, Wlf 22803, Wlf 22809, Wlf 22810, Wlf LU1656, Wlf LU1657, Wlf LUb1, Wlf LUb3
